# Supplementary material for: Designing of interferon-gamma inducing MHC class-II binders
Source: Biol Direct. 2013 Dec 5;8:30. doi: 10.1186/1745-6150-8-30 (PMC4235049; doi:10.1186/1745-6150-8-30)
Supplement: Additional file 1 — Analysis of epitopes with respect to MHC allele, host strain and source organism. There is 6 different sheets in this excel file: (1) The distribution of peptides with respect to (w.r.t.) source organisms in our main dataset. (2). The distribution of peptides w.r.t. host strains in our main dataset. (3) The distribution of peptides w.r.t. MHC alleles in our main dataset. (4) The distribution of peptides w.r.t. source organism in our IFNgOnly dataset. (5) The distribution of peptides w.r.t. host strains in our IFNgOnly dataset. (6) The distribution of peptides w.r.t. MHC alleles in our IFNgOnly dataset. [file 1745-6150-8-30-S1.xlsx]

## Sheet: source_main_dataset
ID	Source	IFNg Inducing Epitopes	IFNg Non-inducing Epitopes	Total
10000319	Mycobacterium avium serovar 8	1	0	1
10000326	Mycobacterium kansasii Subspecies V	1	0	1
10000328	Mycobacterium avium subsp. paratuberculosis Strain Ben	1	0	1
10000330	Mycobacterium tuberculosis Erdman	3	0	3
10000388	Vaccinia virus NYCBH - Dryvax	13	0	13
10000421	Human herpesvirus 4 CKL	10	0	10
10000488	Lymphocytic choriomeningitis virus (strain Armstrong) (clone 53b)	1	0	1
10000520	Hepatitis E virus SAR-55	6	0	6
10000536	Murid herpesvirus 4 G2.4	1	0	1
10000743	Salmonella typhimurium SL3261	4	0	4
10000816	Plasmodium falciparum T9/96	1	0	1
10000843	Neisseria meningitidis serogroup B H44/76	2	0	2
10000855	Theilers murine encephalomyelitis virus (strain BeAn 8386) (variant M2)	1	0	1
10001019	Mus musculus B10.D2	1	0	1
10001042	Haemophilus influenzae NTHi 1479	4	0	4
10001079	Porphyromonas gingivalis 381	1	0	1
10001335	Japanese encephalitis virus Vellore P20778	1	0	1
10001635	Dengue virus 2 PL046	4	0	4
10001761	BK polyomavirus strain Dunlop	1	0	1
10001762	JC polyomavirus strain MAD1	1	0	1
10001763	Simian virus 40 strain 776	1	0	1
10092	Mus musculus domesticus	1	0	1
10310	Human herpesvirus 2	80	0	80
10315	Human herpesvirus 2 strain HG52	4	0	4
10335	Human herpesvirus 3	7	0	7
10338	Human herpesvirus 3 strain Dumas	2	0	2
10358	Cytomegalovirus	17	0	17
10366	Murid herpesvirus 1	5	0	5
10367	Murine cytomegalovirus (strain Smith)	15	0	15
10368	Human herpesvirus 6	1	0	1
10411	Hepatitis B virus alpha1	1	0	1
10412	Hepatitis B virus adw/Indonesia/PIDW420	1	0	1
10508	Adenoviridae	2	0	2
10580	Human papillomavirus type 11	3	0	3
10583	Human papillomavirus type 1a	6	0	6
10620	Human papillomavirus type 7	1	0	1
10629	BK polyomavirus	4	0	4
10636	Murine polyomavirus strain A2	2	0	2
106821	Hepatitis B virus subtype adw	7	0	7
10804	Adeno-associated virus - 2	2	0	2
1086859	Influenza A virus (A/Bilthoven/4791/1981(H3N2))	1	0	1
10957	Human rotavirus strain P	1	0	1
11082	West Nile virus	104	0	104
11104	Hepatitis C virus (isolate 1)	15	0	15
11105	Hepatitis C virus (isolate BK)	2	0	2
11142	Murine hepatitis virus strain A59	2	0	2
11144	Murine hepatitis virus strain JHM	4	0	4
11234	Measles virus	2	0	2
11250	Human respiratory syncytial virus	33	0	33
11295	Rabies virus ERA	2	0	2
11309	unidentified influenza virus	1	0	1
114727	H1N1 subtype	12	0	12
11619	Junin virus	6	0	6
11620	Lassa virus	4	0	4
11627	Lymphocytic choriomeningitis virus (strain WE)	1	0	1
11628	Machupo virus	10	0	10
11676	Human immunodeficiency virus 1	4	0	4
11795	Friend murine leukemia virus	1	0	1
11908	Human T-lymphotropic virus 1	1	0	1
119210	H3N2 subtype	11	0	11
11926	Human T-cell lymphotrophic virus type 1 (strain ATK)	2	0	2
12059	Enterovirus	4	0	4
12098	Human hepatitis A virus Hu/Australia/HM175/1976	50	0	50
12115	Foot-and-mouth disease virus (strain A24 Cruzeiro)	3	0	3
12124	Theilers encephalomyelitis virus	3	0	3
12125	Theilers encephalomyelitis virus (STRAIN BEAN 8386)	5	0	5
121759	Paracoccidioides brasiliensis	1	0	1
12637	Dengue virus	27	0	27
12760	Murine hepatitis virus strain 4	1	0	1
1313	Streptococcus pneumoniae	2	0	2
132504	Influenza A virus (A/X-31(H3N2))	19	0	19
138948	Human enterovirus A	1	0	1
139	Borrelia burgdorferi	4	0	4
1513	Clostridium tetani	11	0	11
171101	Streptococcus pneumoniae R6	5	0	5
1765	Mycobacterium bovis	2	0	2
1768	Mycobacterium kansasii	1	0	1
1770	Mycobacterium avium subsp. paratuberculosis	1	0	1
183764	Influenza A virus (A/Puerto Rico/8/34/Mount Sinai(H1N1))	1	0	1
195102	Clostridium perfringens str. 13	1	0	1
197780	Bluetongue virus 8	3	0	3
202813	Adeno-associated virus - 8	2	0	2
204711	Theilovirus	1	0	1
2148	Acholeplasma laidlawii	1	0	1
227859	SARS coronavirus	16	0	16
233413	Mycobacterium bovis AF2122/97	4	0	4
263	Francisella tularensis	5	0	5
270945	Influenza A virus (A/Thailand/4(SP-528)/2004(H5N1))	1	0	1
272560	Burkholderia pseudomallei K96243	17	0	17
279889	Triticum spelta var. arduini	2	0	2
28327	Murine rotavirus	1	0	1
28344	Porcine reproductive and respiratory syndrome virus	3	0	3
283643	Cryptococcus neoformans var. neoformans B-3501A	1	0	1
287	Pseudomonas aeruginosa	1	0	1
29459	Brucella melitensis	1	0	1
301449	Streptococcus pyogenes serotype M5	3	0	3
313627	Bacillus sp. NRRL B-14911	1	0	1
31634	Dengue virus 2 Thailand/16681/84	8	0	8
31647	Hepatitis C virus subtype 1b	16	0	16
32025	Helicobacter hepaticus	1	0	1
335333	Influenza A virus (A/New York/384/2005(H3N2))	14	0	14
335337	Influenza A virus (A/New York/388/2005(H3N2))	7	0	7
335358	Influenza A virus (A/New York/232/2004(H3N2))	30	0	30
33708	Murid herpesvirus 4	2	0	2
354	Azotobacter vinelandii	1	0	1
357208	Influenza A virus (A/Vietnam/CL26/2004(H5N1))	33	0	33
35795	Ehrlichia muris	3	0	3
36329	Plasmodium falciparum 3D7	7	0	7
376619	Francisella tularensis subsp. holarctica LVS	3	0	3
380285	Influenza A virus (A/turkey/Ireland/1378/1983(H5N8))	1	0	1
381512	Influenza A virus (A/New Caledonia/20/1999(H1N1))	8	0	8
3981	Hevea brasiliensis	11	0	11
419947	Mycobacterium tuberculosis H37Ra	1	0	1
431944	Magnetospirillum gryphiswaldense MSR-1	1	0	1
445985	Borrelia burgdorferi ZS7	9	0	9
4494	Aegilops markgrafii	1	0	1
45219	Guanarito virus	8	0	8
4522	Lolium perenne	5	0	5
45455	Macacine herpesvirus 4	2	0	2
45709	Sabia virus	3	0	3
46919	Whitewater Arroyo virus	2	0	2
487	Neisseria meningitidis	1	0	1
4932	Saccharomyces cerevisiae	1	0	1
502057	Vaccinia virus GLV-1h68	1	0	1
502780	Paracoccidioides brasiliensis Pb18	1	0	1
5141	Neurospora crassa	1	0	1
520	Bordetella pertussis	1	0	1
562	Escherichia coli	6	0	6
5661	Leishmania donovani	1	0	1
5679	Leishmania panamensis	6	0	6
5693	Trypanosoma cruzi	1	0	1
57266	Plasmodium falciparum 7G8	1	0	1
5755	Acanthamoeba castellanii	2	0	2
5825	Plasmodium chabaudi	1	0	1
5837	Plasmodium falciparum FC27/Papua New Guinea	4	0	4
5841	Plasmodium falciparum Mad20/Papua New Guinea	1	0	1
5851	Plasmodium knowlesi strain H	5	0	5
5861	Plasmodium yoelii	4	0	4
59202	Salmonella enterica subsp. salamae	1	0	1
6182	Schistosoma japonicum	5	0	5
6183	Schistosoma mansoni	1	0	1
6207	Taenia crassiceps	1	0	1
6282	Onchocerca volvulus	1	0	1
630	Yersinia enterocolitica	3	0	3
632	Yersinia pestis	26	0	26
6334	Trichinella spiralis	1	0	1
63746	Hepatitis C virus (isolate H77)	3	0	3
641501	Influenza A virus (A/California/04/2009(H1N1))	18	0	18
6973	Blattella germanica	1	0	1
70146	Measles virus strain Edmonston-B	2	0	2
7130	Manduca sexta	1	0	1
727	Haemophilus influenzae	2	0	2
73239	Plasmodium yoelii yoelii	3	0	3
7454	Vespula vulgaris	1	0	1
7460	Apis mellifera	1	0	1
768646	Influenza A virus (A/chicken/Uchal/8293/2006(H9N2))	1	0	1
770	Anaplasma marginale	1	0	1
7787	Torpedo californica	2	0	2
83333	Escherichia coli K-12	2	0	2
8932	Columba livia	2	0	2
90371	Salmonella enterica subsp. enterica serovar Typhimurium	1	0	1
9615	Canis lupus familiaris	3	0	3
9685	Felis catus	13	0	13
9755	Physeter catodon	1	0	1
9823	Sus scrofa	6	0	6
11089	Yellow fever virus	103	2	103
4565	Triticum aestivum	52	3	54
11623	Lymphocytic choriomeningitis virus	12	1	12
53258	Variola minor virus	36	3	39
1392	Bacillus anthracis	58	5	58
320483	Anaplasma marginale str. Florida	39	4	41
11069	Dengue virus 3	9	1	10
9913	Bos taurus	52	6	56
1769	Mycobacterium leprae	25	3	28
10245	Vaccinia virus	15	2	17
177416	Francisella tularensis subsp. tularensis SCHU S4	22	3	25
10377	Human herpesvirus 4 (strain B95-8)	64	9	65
28285	Human adenovirus 5	124	18	129
169963	Listeria monocytogenes EGD-e	34	5	34
28909	Cynodon dactylon	12	2	14
3505	Betula pendula	28	5	33
10407	Hepatitis B virus	49	9	56
83332	Mycobacterium tuberculosis H37Rv	31	6	31
11103	Hepatitis C virus	72	14	82
10298	Human herpesvirus 1	4	1	5
10249	Vaccinia virus Copenhagen	55	17	70
3369	Cryptomeria japonica	3	1	4
4220	Artemisia vulgaris	3	1	4
5855	Plasmodium vivax	13	5	13
11070	Dengue virus 4	5	2	7
1639	Listeria monocytogenes	10	4	12
373153	Streptococcus pneumoniae D39	38	16	54
5843	Plasmodium falciparum NF54	7	3	9
10116	Rattus norvegicus	39	17	48
11320	Influenza A virus	43	19	60
11053	Dengue virus 1	9	4	13
5833	Plasmodium falciparum	63	28	80
211044	Influenza A virus (A/Puerto Rico/8/1934(H1N1))	4	2	4
6956	Dermatophagoides pteronyssinus	10	5	15
83558	Chlamydia pneumoniae	2	1	2
334203	Human papillomavirus 1	23	12	35
10376	Human herpesvirus 4	47	25	51
11259	Human respiratory syncytial virus A2	13	7	18
9031	Gallus gallus	13	7	18
10418	Hepatitis B virus subtype ayw	6	4	7
262316	Mycobacterium avium subsp. paratuberculosis K-10	3	2	3
33892	Mycobacterium bovis BCG	24	16	40
36352	Human herpesvirus 4 type 1	3	2	3
813	Chlamydia trachomatis	3	2	4
10798	Human parvovirus B19	28	23	28
1773	Mycobacterium tuberculosis	152	135	247
3818	Arachis hypogaea	11	10	18
10255	Variola virus	3	3	6
10530	Murine adenovirus 1	1	1	1
12110	Foot-and-mouth disease virus	1	1	2
130763	Influenza A virus (A/Hong Kong/156/97(H5N1))	15	15	24
270473	Pneumonia virus of mice J3666	1	1	2
29176	Neospora caninum	15	15	24
29518	Borrelia afzelii	1	1	2
31273	Plasmodium vivax strain Belem	2	2	2
31552	Human papillomavirus type 6	2	2	4
333751	Human papillomavirus type 2	1	1	2
337043	Human papillomavirus 2	1	1	2
696871	Vaccinia virus Western Reserve	4	4	4
991335	Influenza A virus (A/swine/Hong Kong/71/2009(H1N1))	1	1	1
10359	Human herpesvirus 5	79	84	161
347515	Leishmania major strain Friedlin	11	12	23
10299	Herpes simplex virus (type 1 / strain 17)	15	17	17
9606	Homo sapiens	2237	2680	4528
3760	Prunus persica	4	5	9
10360	Human herpesvirus 5 strain AD169	95	138	211
228330	SARS coronavirus Urbani	2	3	4
382781	Influenza A virus (A/Singapore/1/1957(H2N2))	8	12	17
333760	Human papillomavirus type 16	37	58	79
467144	Modified Vaccinia Ankara virus	27	52	79
11049	Lelystad virus	3	6	8
11191	Sendai virus	1	2	3
199306	Coccidioides posadasii	2	4	6
573	Klebsiella pneumoniae	1	2	3
85962	Helicobacter pylori 26695	1	2	3
11060	Dengue virus 2	8	18	26
444186	Simian rotavirus A strain TUCH	3	7	10
5476	Candida albicans	3	7	10
70865	Murine rotavirus EDIM	6	15	21
327205	Influenza A virus (A/New York/348/2003(H1N1))	61	193	207
284218	Influenza A virus (A/Viet Nam/1203/2004(H5N1))	12	38	50
10586	Human papillomavirus type 33	2	7	8
5691	Trypanosoma brucei	6	21	27
1314	Streptococcus pyogenes	1	4	5
13415	Chamaecyparis obtusa	2	8	10
5659	Leishmania amazonensis	2	8	9
5664	Leishmania major	9	36	44
333761	Human papillomavirus type 18	10	42	50
777	Coxiella burnetii	20	105	117
31646	Hepatitis C virus subtype 1a	201	1143	1221
11090	Yellow fever virus 17D	26	154	172
31286	Trypanosoma brucei rhodesiense	7	43	50
746128	Aspergillus fumigatus	14	94	108
15957	Phleum pratense	66	647	677
35275	Murine endogenous retrovirus	1	10	11
10090	Mus musculus	221	2338	2541
10363	Human herpesvirus 5 strain Towne	9	173	182
11624	Lymphocytic choriomeningitis virus (strain Armstrong)	28	663	670
316401	Escherichia coli ETEC H10407	3	91	94
11138	Murine hepatitis virus	10	416	417
572307	Neospora caninum Liverpool	1	57	57
10254	Vaccinia virus WR	18	2281	2299
10000363	Plasmodium falciparum Brazil-608	0	1	1
10000375	Plasmodium falciparum RO71	0	1	1
129951	Human adenovirus C	0	1	1
1763	Mycobacterium	0	1	1
284217	Influenza A virus (A/Viet Nam/1194/2004(H5N1))	0	2	2
286783	Salmonella enterica subsp. enterica serovar Indiana	0	1	1
4567	Triticum durum	0	1	1
497977	Salmonella enterica subsp. enterica serovar Typhi str. 404ty	0	1	1
515617	Mycobacterium tuberculosis T92	0	1	1
5839	Plasmodium falciparum K1	0	1	1
59205	Salmonella enterica subsp. houtenae	0	1	1
762400	Influenza A virus (A/chicken/Xinjiang/17/2005(H5N1))	0	1	1
768647	Influenza A virus (A/chicken/Uchal/8286/2006(H9N2))	0	1	1
837	Porphyromonas gingivalis	0	2	2

## Sheet: Host_Main_dataset
ID	Host Organism	IFNg Inducing Epitopes	IFNg Non-inducing Epitopes	Total
10000011	Mus musculus BALB/c LACK(156-173)-specific TCR (ABLE) Tg TCR-Calpha null	1	0	1
10000021	Mus musculus BALB/c-H2dm2	1	0	1
10000033	Mus musculus C3H.SW	1	0	1
10000038	Mus musculus C3H/He	6	0	6
10000041	Mus musculus C3H/SnJ	1	0	1
10000047	Mus musculus C57BL/10	4	0	4
10000049	Mus musculus C57BL/10 HLA-DR3 Tg IAbeta null	2	0	2
10000056	Mus musculus DBA/2J	2	0	2
10000061	Mus musculus FVB	2	0	2
10000063	Mus musculus C57BL/10.A	6	0	6
10000090	Mus musculus C57BL/6 HLA-DR2 Tg	1	0	1
10000096	Mus musculus C57BL/6 IL-10 null	1	0	1
10000102	Mus musculus C57BL/6 Prp null	1	0	1
10000125	Homo sapiens Chinese	5	0	5
10000129	Homo sapiens Danish	8	0	8
10000134	Homo sapiens Gabonese	1	0	1
10000137	Homo sapiens Gambian	8	0	8
10000139	Homo sapiens Gambians	9	0	9
10000142	Homo sapiens Indian	10	0	10
10000145	Homo sapiens Japanese	17	0	17
10000148	Homo sapiens Kenyan	6	0	6
10000164	Homo sapiens Senegalese	3	0	3
10000179	Homo sapiens Vietnamese	1	0	1
10000180	Homo sapiens West African	1	0	1
10000219	Mus musculus C57BL/6 X CBA	2	0	2
10000222	Mus musculus C57BL/6J	9	0	9
10000233	Mus musculus CBA/Ca	2	0	2
10000236	Mus musculus CBA/J	6	0	6
10000238	Mus musculus CD1d null	1	0	1
10000251	Mus musculus A.BY	1	0	1
10000252	Mus musculus A.SW	1	0	1
10000253	Mus musculus A/J	4	0	4
10000254	Mus musculus A/Sn	1	0	1
10000255	Mus musculus AKR	10	0	10
10000259	Mus musculus B10.A(3R)	1	0	1
10000274	Mus musculus B10.PL	1	0	1
10000275	Mus musculus B10.RIII	3	0	3
10000276	Mus musculus B10.S	2	0	2
10000282	Mus musculus B6(C)-H2-Ab1bm12	3	0	3
10000288	Mus musculus B6Smn.C3-Faslgld	1	0	1
10000289	Mus musculus BALB.B	1	0	1
10000575	Mus musculus HBV(adr) transgenic BALB/c	1	0	1
10000577	Mus musculus HLA-A*	1	0	1
10000587	Mus musculus HLA-A2.1 Tg HLA-DR1 Tg	3	0	3
10000597	Mus musculus HLA-DQ6 Tg	3	0	3
10000602	Mus musculus HLA-DR1 Tg H2-II null	3	0	3
10000604	Mus musculus HLA-DR15 Tg Valpha3.1 Vbeta2.1 TCR Tg IAbeta null	5	0	5
10000606	Mus musculus HLA-DR2 Tg MBP(85-99)-specific human VB2 TCR Tg	1	0	1
10000609	Mus musculus HLA-DR3 Tg IAbeta null	4	0	4
10000620	Mus musculus IL-10 null	1	0	1
10000628	Mus musculus MSP-1-specific TCR Tg	1	0	1
10000633	Mus musculus NOD 2B2beta TCR Tg	1	0	1
10000642	Mus musculus Outbred	5	0	5
10000644	Mus musculus PL/J	1	0	1
10000649	Mus musculus SJL	15	0	15
10000651	Mus musculus SMARTA TCR Tg	1	0	1
10000662	Rattus norvegicus Lewis	19	0	19
10000924	Homo sapiens South African	1	0	1
10000945	Homo sapiens Singaporean	9	0	9
10000951	Mus musculus HLA-DQ8 Tg human CD4 Tg	1	0	1
10001068	Mus musculus C57/BL/6 LCMV NP Tg	2	0	2
10001136	Mus musculus B10.R111	4	0	4
10001220	Mus musculus OVA TCR Tg	1	0	1
10001256	Mus musculus NOD GAD286 TCR Tg	1	0	1
10001260	Mus musculus Tg AI4-NOD.Rag1-/-	1	0	1
10001265	Mus musculus NOD HLA-DQ8 Tg	1	0	1
10001266	Mus musculus NOD/Caj	1	0	1
10001285	Mus musculus C57BL/6 GAD65 HLA-DR4 Tg	2	0	2
10001295	Mus musculus HLA-DRB1*	3	0	3
10001299	Mus musculus HLA-DRB1*	1	0	1
10001310	Mus musculus TCR Tg for insulin B:9-23	1	0	1
10001311	Mus musculus TCR Tg for gliadin	1	0	1
10001313	Mus musculus NOD GAD65 206 TCR Tg	1	0	1
10001323	Mus musculus HLA-DR3/DQ6 Tg	1	0	1
10001324	Mus musculus shiverer (MBP null)	1	0	1
10001325	Mus musculus HLA-DR3/DQ8 Tg	1	0	1
10001328	Mus musculus PLP TCR Tg	2	0	2
10001337	Rattus norvegicus LEWIS.1W	4	0	4
10001349	Mus musculus SJL X SWR	5	0	5
10001356	Mus musculus MBP 84-105 HEL Tg	1	0	1
10001363	Mus musculus MOG 35-55 TCR Tg	1	0	1
10001368	Mus musculus MBP 84-102 HLA DR2 Tg	1	0	1
10001380	Mus musculus HLA-DRB1*	2	0	2
10001382	Mus musculus HLA-DRB1*	1	0	1
10001383	Mus musculus BALB/c HA(111-119) specific TCR Tg	1	0	1
10001384	Mus musculus MOG 92-106 TCR Tg	1	0	1
10001399	Mus musculus DQB1*	2	0	2
10001404	Mus musculus APP HLA-DR15 MBP85-99 Tg	2	0	2
10001405	Mus musculus NZB X NZW	1	0	1
10001406	Mus musculus MLR/lpr	4	0	4
10001410	Mus musculus PLP 139-151 TCR Tg	1	0	1
10001414	Mus musculus MBP AC1-11 TCR Tg	1	0	1
10001436	Gallus gallus P2a	1	0	1
10001443	Homo sapiens British	1	0	1
10001453	Mus musculus B10.RIII IRBP null	4	0	4
10001455	Mus musculus MLV H19-Env TCR Tg	1	0	1
10001479	Mus musculus H/K ATPase alpha specific TCR	2	0	2
10001539	Mus musculus TCR transgenic	2	0	2
10001547	Mus musculus C57BL/6 TCR transgenic	1	0	1
10001550	Mus musculus NOD TCR Transgenic	1	0	1
10001610	Mus musculus Dby TCR Tg RAG1null	1	0	1
10001625	Mus musculus BALB/c HA(110-120)-specific TCR Tg/ Flu HA Tg	1	0	1
10001634	Mus musculus IFNR null	4	0	4
10001782	Mus musculus HLA-B*	1	0	1
9606	Homo sapiens(human)	67	0	67
9823	Sus scrofa	6	0	6
10000598	Mus musculus HLA-DQ8 Tg	22	2	24
10001407	Mus musculus SNF1	9	1	10
9913	Bos taurus	52	6	56
9598	Pan troglodytes	17	2	19
10000131	Homo sapiens European	66	10	66
10000263	Mus musculus B10.BR	12	2	14
10000608	Mus musculus HLA-DR3 Tg H2-II null	6	1	7
10001287	Mus musculus DBA/1 X B10.Q	33	6	39
10000025	Mus musculus Biozzi AB/H	5	1	6
10000615	Mus musculus HLA-DRB1*	49	15	64
10000010	Mus musculus BALB/c LACK TCR Tg	3	1	3
10000028	Mus musculus C3H	6	2	8
10001378	Mus musculus HLA-DRB5*	3	1	4
10000193	Bos taurus Holstein	20	7	27
10000216	Mus musculus C57BL/6 X BALB/c	57	20	77
10000650	Mus musculus SJL/J	28	11	35
10000599	Mus musculus HLA-DQ8 Tg IAbeta null	5	2	6
10001241	Mus musculus APP	5	2	7
10001302	Mus musculus TCR Tg for Collagen II	5	2	6
10000941	Homo sapiens North American	26	11	26
10000601	Mus musculus HLA-DR1 Tg	32	15	39
10000032	Mus musculus C3H.Q	6	3	6
10000064	Mus musculus C57BL/10.Q	2	1	2
10000572	Mus musculus FVB/N HLA-DR1 Tg	2	1	3
10000635	Mus musculus NOD/Lt	6	3	8
10001288	Mus musculus MMC-1 (collagen mutant)	2	1	3
10001326	Mus musculus MBP TCR Tg	6	3	7
9544	Macaca mulatta	13	8	21
10000115	Homo sapiens Brazilian	8	5	8
10000582	Mus musculus HLA-A2 Tg	3	2	5
10001244	Mus musculus NOR	3	2	4
10001332	Rattus norvegicus LEW.1AV1	12	8	20
10000613	Mus musculus HLA-DR4/IE Tg H2-II null	4	3	7
10000007	Mus musculus BALB/c HA(110-120)-specific TCR Tg	1	1	1
10000019	Mus musculus BALB/cByJ	1	1	2
10000043	Mus musculus C3HeB/FeJ	1	1	1
10000110	Homo sapiens Australian caucasian	1	1	1
10000181	Homo sapiens white	1	1	1
10000285	Mus musculus B6.FVB-Tg(Itgax-DTR/EGFP)57Lan/J X C57BL/6	1	1	1
10000583	Mus musculus HLA-A2 Tg HBsAg Tg	3	3	5
10000638	Mus musculus Nude	1	1	2
10001221	Mus musculus C57BL/6 x SJL	4	4	7
10001248	Mus musculus NOD.Cg-Tg	1	1	2
10001291	Mus musculus CBA/Igb	2	2	2
10001297	Mus musculus HLA-DRA*	1	1	2
10001483	Mus musculus HLA-A*	1	1	2
10000091	Mus musculus C57BL/6 HLA-DR4 Tg	13	15	19
10000632	Mus musculus NOD	36	42	74
9606	Homo sapiens	2237	2680	4528
10001333	Rattus norvegicus LEW.1N	10	12	22
10000610	Mus musculus HLA-DR4 Tg	156	194	340
10000947	Homo sapiens Italian	4	5	9
10000607	Mus musculus HLA-DR3 Tg	134	191	324
10001379	Mus musculus HLA-DRB5*	2	3	5
10001415	Mus musculus FliC 431-439 TCR Tg	2	3	5
10000123	Homo sapiens Caucasians	23	39	62
10000605	Mus musculus HLA-DR2 Tg	104	179	283
10000054	Mus musculus DBA/1	13	25	36
10000922	Sus scrofa German Landrace	3	6	8
10001122	Mus musculus &Acirc;&micro;MT	1	2	3
10000067	Mus musculus C57BL/6	208	567	750
10000616	Mus musculus HLA-DRB1*	9	25	34
10001381	Mus musculus HLA-DRB1*	1	3	4
10000000	Mus musculus BALB/c	260	998	1226
10000228	Mus musculus CBA	1	4	5
10000173	Homo sapiens Taiwanese	10	41	51
10000194	Bos taurus Holstein-Friesian	16	72	81
10000266	Mus musculus B10.BR-H2k H2-T18a/SgSnJ	13	64	77
10090	Mus musculus	221	2338	2541
10000119	Homo sapiens Caucasian	54	739	787
10000039	Mus musculus C3H/HeJ	7	434	441
10000027	Mus musculus C.AL-Igho/SmnJ	0	1	1
10000140	Homo sapiens Ghanaian	0	13	13
10000653	Mus musculus Swiss	0	1	1
10001327	Mus musculus PL/J X SJL	0	1	1

## Sheet: MHC alleles_Main_dataset
ID	MHC alleles	IFNg inducing Epitopes	IFNg Non-inducing Epitopes	Total
110	H-2-IAk	17	0	17
114	H-2-IE	1	0	1
118	H-2-IEk	26	0	26
135	H-2-r class II	1	0	1
149	BoLA-DR	5	0	5
150	BoLA-DRB3*	1	0	1
166	H-2-a class II	3	0	3
182	H-2-IAbm12	3	0	3
19	HLA-DPA1*	1	0	1
20	HLA-DPA1*	1	0	1
314	HLA-DQA1*	5	0	5
316	HLA-DQB1*	2	0	2
317	HLA-DQB1*	2	0	2
318	HLA-DQB1*	3	0	3
320	HLA-DQB1*	1	0	1
321	HLA-DQB1*	4	0	4
322	HLA-DQB1*	1	0	1
323	HLA-DQB1*	6	0	6
331	HLA-DR12	4	0	4
333	HLA-DR13	21	0	21
339	HLA-DR2	10	0	10
344	HLA-DR51	2	0	2
345	HLA-DR52	4	0	4
347	HLA-DR53	8	0	8
349	HLA-DR6	1	0	1
352	HLA-DR8	7	0	7
355	HLA-DRB1*	4	0	4
357	HLA-DRB3	3	0	3
358	HLA-DRB3*	6	0	6
359	HLA-DRB3*	1	0	1
361	HLA-DRB3*	2	0	2
362	HLA-DRB4	5	0	5
363	HLA-DRB4*	7	0	7
365	HLA-DRB4*	4	0	4
366	HLA-DRB5	7	0	7
367	HLA-DRB5*	4	0	4
406	HLA-DRB1*	4	0	4
409	HLA-DRB1*	1	0	1
410	HLA-DRB1*	2	0	2
411	HLA-DRB1*	1	0	1
414	HLA-DRB1*	2	0	2
416	HLA-DRB1*	1	0	1
417	HLA-DRB1*	3	0	3
418	HLA-DRB1*	2	0	2
422	HLA-DRB1*	1	0	1
424	HLA-DRB1*	6	0	6
425	HLA-DRB1*	4	0	4
426	HLA-DRB1*	1	0	1
430	HLA-DRB1*	1	0	1
432	HLA-DRB1*	1	0	1
437	HLA-DRB1*	1	0	1
46	HLA-DRA*	2	0	2
463	Patr-DP	1	0	1
464	Patr-DQ	1	0	1
47	HLA-DRA*	3	0	3
475	Patr-DRB1*	3	0	3
476	Patr-DRB1*	1	0	1
477	Patr-DRB5*	2	0	2
478	RT11 class II	10	0	10
48	HLA-DRA*	1	0	1
481	RT1n class II	9	0	9
495	BoLA-DRB3*	1	0	1
51	HLA-DRB1	7	0	7
511	HLA-DQA1*	1	0	1
515	HLA-DQB1*	2	0	2
53	HLA-DRB1*	2	0	2
54	HLA-DRB1*	11	0	11
546	HLA-DPB1*	1	0	1
547	HLA-DPB1*	2	0	2
554	HLA-DP9	1	0	1
57	HLA-DRB1*	131	0	131
592	H-2-IAr	2	0	2
595	HLA-DRB1*	1	0	1
601	RT1-Dl	1	0	1
610	RT1-Bu	1	0	1
611	RT1-Da	1	0	1
613	RT1-av1 class II	6	0	6
614	RT1u class II	3	0	3
618	HLA-DRA*	3	0	3
619	RT1-B1	5	0	5
64	HLA-DRB1*	9	0	9
656	HLA-DPB1*	3	0	3
661	HLA-DPA1*	1	0	1
67	HLA-DPB1*	4	0	4
68	HLA-DPB1*	1	0	1
687	HLA-DQB1*	1	0	1
69	HLA-DPB1*	14	0	14
70	HLA-DPB1*	2	0	2
700	HLA-DRB1*	1	0	1
706	HLA-DRB3*	1	0	1
707	HLA-DRB3*	1	0	1
708	HLA-DPB1*	1	0	1
71	HLA-DPB1*	5	0	5
73	HLA-DPB1*	3	0	3
80	HLA-DPw3	1	0	1
82	HLA-DPw5	3	0	3
84	HLA-DQ1	4	0	4
89	HLA-DQ6	9	0	9
90	HLA-DQ7	3	0	3
93	HLA-DQA1*	2	0	2
95	HLA-DQA1*	1	0	1
96	HLA-DQA1*	2	0	2
330	HLA-DR11	36	1	36
91	HLA-DQ8	48	2	49
413	HLA-DRB1*	21	1	22
408	HLA-DRB1*	19	1	19
146	BoLA-DQ	17	1	18
436	HLA-DRB1*	183	13	190
419	HLA-DRB1*	22	2	24
88	HLA-DQ5	9	1	9
350	HLA-DR7	57	7	62
145	BoLA-Class II_ allele undetermined	24	3	27
81	HLA-DPw4	8	1	9
86	HLA-DQ2	31	4	34
105	HLA-DQA1*	7	1	7
337	HLA-DR16	7	1	7
17	HLA-DP	13	2	14
83	HLA-DQ	13	2	14
79	HLA-DPw2	6	1	6
170	H-2-d class II	106	21	123
340	HLA-DR3	73	15	87
63	HLA-DRB1*	242	51	283
326	HLA-DR	470	101	527
585	H-2-g7 class II	9	2	10
368	HLA-DRB5*	17	4	18
327	HLA-DR1	93	22	106
112	H-2-IAs	33	8	37
137	H-2-s class II	8	2	9
338	HLA-DR17	4	1	4
168	H-2-b class II	86	23	100
336	HLA-DR15	70	19	82
52	HLA-DRB1*	158	51	194
341	HLA-DR4	103	34	122
113	H-2-IAu	6	2	7
360	HLA-DRB3*	3	1	3
132	H-2-q class II	11	4	11
407	HLA-DRB1*	11	4	15
121	H-2-k class II	25	11	33
111	H-2-IAq	51	33	81
334	HLA-DR14	3	2	4
353	HLA-DR9	9	6	14
183	H-2-IAd	62	45	89
116	H-2-IEd	25	19	35
492	SLA-Class II_ allele undetermined	6	6	11
109	H-2-IAg7	36	42	73
608	RT1-Ba	5	8	13
304	HLA-Class II_ allele undetermined	1110	2674	3505
627	Class II_ allele undetermined	393	1872	2173
503	BoLA-DRB3*	1	6	7
612	RT1-Dn	1	12	13
181	H-2-IAb	129	2307	2422
324	HLA-DQB1*	0	1	1
394	Mamu-DRB*	0	1	1

## Sheet: source_IFNgONLY dataset
Epitope Object Secondary Organism ID	Epitope Object Secondary Organism Name	IFNg inducing Epitopes	Rest cytokine Inducing Epitopes	total
10000319	Mycobacterium avium serovar 8	1	0	1
10000355	Toxoplasma gondii Prugniaud	1	0	1
10000388	Vaccinia virus NYCBH - Dryvax	13	0	13
10000421	Human herpesvirus 4 CKL	10	0	10
10000488	Lymphocytic choriomeningitis virus (strain Armstrong) (clone 53b)	1	0	1
10000520	Hepatitis E virus SAR-55	6	0	6
10000536	Murid herpesvirus 4 G2.4	1	0	1
10000743	Salmonella typhimurium SL3261	4	0	4
10000816	Plasmodium falciparum T9/96	1	0	1
10000843	Neisseria meningitidis serogroup B H44/76	2	0	2
10000971	West Nile virus NY-99	2	0	2
10001335	Japanese encephalitis virus Vellore P20778	1	0	1
10001762	JC polyomavirus strain MAD1	1	0	1
10001763	Simian virus 40 strain 776	1	0	1
10002010	Dengue virus 2 D2/SG/05K4155DK1/2005	14	0	14
10249	Vaccinia virus Copenhagen	55	0	55
10255	Variola virus	3	0	3
10292	Herpesviridae	17	0	17
10315	Human herpesvirus 2 strain HG52	4	0	4
10338	Human herpesvirus 3 strain Dumas	2	0	2
10411	Hepatitis B virus alpha1	1	0	1
10412	Hepatitis B virus adw/Indonesia/PIDW420	1	0	1
10508	Adenoviridae	2	0	2
10583	Human papillomavirus type 1a	6	0	6
10586	Human papillomavirus type 33	2	0	2
10629	BK polyomavirus	4	0	4
106821	Hepatitis B virus subtype adw	7	0	7
10798	Human parvovirus B19	28	0	28
1086859	Influenza A virus (A/Bilthoven/4791/1981(H3N2))	1	0	1
10957	Human rotavirus strain P	1	0	1
11049	Lelystad virus	3	0	3
11082	West Nile virus	106	0	106
11089	Yellow fever virus	103	0	103
11090	Yellow fever virus 17D	26	0	26
11142	Murine hepatitis virus strain A59	2	0	2
114727	H1N1 subtype	12	0	12
11619	Junin virus	6	0	6
11620	Lassa virus	4	0	4
11628	Machupo virus	10	0	10
11795	Friend murine leukemia virus	1	0	1
119210	H3N2 subtype	11	0	11
11926	Human T-cell lymphotrophic virus type 1 (strain ATK)	2	0	2
12058	Picornaviridae	4	0	4
12072	Human coxsackievirus B3	1	0	1
12098	Human hepatitis A virus Hu/Australia/HM175/1976	50	0	50
12110	Foot-and-mouth disease virus	1	0	1
12115	Foot-and-mouth disease virus (strain A24 Cruzeiro)	3	0	3
12637	Dengue virus	27	0	27
12643	Ectromelia virus	1	0	1
12760	Murine hepatitis virus strain 4	1	0	1
130763	Influenza A virus (A/Hong Kong/156/97(H5N1))	15	0	15
1313	Streptococcus pneumoniae	2	0	2
169963	Listeria monocytogenes EGD-e	34	0	34
1765	Mycobacterium bovis	2	0	2
1768	Mycobacterium kansasii	2	0	2
1770	Mycobacterium avium subsp. paratuberculosis	1	0	1
177416	Francisella tularensis subsp. tularensis SCHU S4	22	0	22
186538	Zaire ebolavirus	12	0	12
186540	Sudan ebolavirus	5	0	5
195102	Clostridium perfringens str. 13	1	0	1
197780	Bluetongue virus 8	3	0	3
199306	Coccidioides posadasii	9	0	9
233413	Mycobacterium bovis AF2122/97	4	0	4
272560	Burkholderia pseudomallei K96243	17	0	17
28327	Murine rotavirus	1	0	1
28344	Porcine reproductive and respiratory syndrome virus	3	0	3
29176	Neospora caninum	15	0	15
31552	Human papillomavirus type 6	2	0	2
31634	Dengue virus 2 Thailand/16681/84	8	0	8
32025	Helicobacter hepaticus	1	0	1
320483	Anaplasma marginale str. Florida	39	0	39
32603	Human herpesvirus 6A	6	0	6
333751	Human papillomavirus type 2	1	0	1
334203	Mupapillomavirus 1	23	0	23
335333	Influenza A virus (A/New York/384/2005(H3N2))	14	0	14
335337	Influenza A virus (A/New York/388/2005(H3N2))	7	0	7
337043	Alphapapillomavirus 4	1	0	1
347515	Leishmania major strain Friedlin	11	0	11
35795	Ehrlichia muris	3	0	3
36351	Human herpesvirus 6 strain Z29	8	0	8
36352	Human herpesvirus 4 type 1	3	0	3
36420	H1N1 swine influenza virus	12	0	12
378830	Lake Victoria marburgvirus - Angola2005	11	0	11
380285	Influenza A virus (A/turkey/Ireland/1378/1983(H5N8))	1	0	1
382781	Influenza A virus (A/Singapore/1/1957(H2N2))	8	0	8
445985	Borrelia burgdorferi ZS7	9	0	9
4494	Aegilops markgrafii	1	0	1
45219	Guanarito virus	8	0	8
45455	Macacine herpesvirus 4	2	0	2
45709	Sabia virus	3	0	3
467144	Modified Vaccinia Ankara virus	27	0	27
46919	Whitewater Arroyo virus	2	0	2
493803	Merkel cell polyomavirus	2	0	2
502057	Vaccinia virus GLV-1h68	1	0	1
504904	Influenza A virus (A/Brisbane/59/2007(H1N1))	8	0	8
53258	Variola minor virus	36	0	36
5661	Leishmania donovani	1	0	1
572307	Neospora caninum Liverpool	1	0	1
5837	Plasmodium falciparum FC27/Papua New Guinea	4	0	4
5851	Plasmodium knowlesi strain H	5	0	5
59202	Salmonella enterica subsp. salamae	1	0	1
6207	Taenia crassiceps	1	0	1
637383	Helicobacter pylori NCTC 11639	2	0	2
63746	Hepatitis C virus (isolate H77)	3	0	3
768646	Influenza A virus (A/chicken/Uchal/8293/2006(H9N2))	1	0	1
770	Anaplasma marginale	1	0	1
813	Chlamydia trachomatis	3	0	3
83558	Chlamydia pneumoniae	2	0	2
83560	Chlamydia muridarum	1	0	1
991335	Influenza A virus (A/swine/Hong Kong/71/2009(H1N1))	1	0	1
10360	Human herpesvirus 5 strain AD169	95	1	95
335358	Influenza A virus (A/New York/232/2004(H3N2))	38	1	38
10310	Human herpesvirus 2	65	2	66
10377	Human herpesvirus 4 (strain B95-8)	64	2	66
11624	Lymphocytic choriomeningitis virus (strain Armstrong)	28	1	28
641501	Influenza A virus (A/California/04/2009(H1N1))	18	1	19
10359	Human herpesvirus 5	83	5	83
11069	Dengue virus 3	14	1	15
28285	Human adenovirus 5	124	10	126
357208	Influenza A virus (A/Vietnam/CL26/2004(H5N1))	34	3	34
11138	Murine hepatitis virus	10	1	10
132504	Influenza A virus (A/X-31(H3N2))	19	2	19
31646	Hepatitis C virus subtype 1a	201	23	205
11070	Dengue virus 4	8	1	9
272631	Mycobacterium leprae TN	8	1	8
11250	Human respiratory syncytial virus	33	5	35
10376	Human herpesvirus 4	48	8	49
4565	Triticum aestivum	53	9	56
11053	Dengue virus 1	11	2	13
1773	Mycobacterium tuberculosis	552	103	611
11676	Human immunodeficiency virus 1	4	1	5
33892	Mycobacterium bovis BCG	24	6	30
520	Bordetella pertussis	4	1	4
10245	Vaccinia virus	19	5	22
1392	Bacillus anthracis	90	25	108
10254	Vaccinia virus WR	32	9	38
356426	Hepatitis C virus subtype 3a	7	2	7
10407	Hepatitis B virus	49	15	54
10363	Human herpesvirus 5 strain Towne	9	3	9
316401	Escherichia coli ETEC H10407	3	1	3
5691	Trypanosoma brucei	6	2	6
630	Yersinia enterocolitica	3	1	3
652616	Mycobacterium tuberculosis str. Erdman = ATCC 35801	3	1	3
11320	Influenza A virus	48	17	59
11104	Hepatitis C virus (isolate 1)	16	6	19
11060	Dengue virus 2	13	5	18
284218	Influenza A virus (A/Viet Nam/1203/2004(H5N1))	13	5	13
10367	Murine cytomegalovirus (strain Smith)	15	6	15
777	Coxiella burnetii	20	8	20
85962	Helicobacter pylori 26695	5	2	7
10335	Human herpesvirus 3	7	3	7
333760	Human papillomavirus type 16	44	19	49
227859	SARS coronavirus	16	7	19
11623	Lymphocytic choriomeningitis virus	11	5	11
1769	Mycobacterium leprae	38	18	45
11627	Lymphocytic choriomeningitis virus (strain WE)	2	1	2
11908	Human T-lymphotropic virus 1	2	1	2
210	Helicobacter pylori	6	3	9
279889	Triticum spelta var. arduini	2	1	2
333761	Human papillomavirus type 18	10	5	10
33708	Murid herpesvirus 4	2	1	2
373153	Streptococcus pneumoniae D39	38	20	41
1513	Clostridium tetani	11	6	17
36329	Plasmodium falciparum 3D7	7	4	10
10299	Herpes simplex virus (type 1 / strain 17)	15	9	16
263	Francisella tularensis	5	3	5
9606	Homo sapiens	3040	1855	4214
327205	Influenza A virus (A/New York/348/2003(H1N1))	75	49	96
5861	Plasmodium yoelii	6	4	8
10632	JC polyomavirus	10	7	10
1639	Listeria monocytogenes	10	7	12
31286	Trypanosoma brucei rhodesiense	7	5	9
746128	Aspergillus fumigatus	14	10	20
11072	Japanese encephalitis virus	4	3	7
11144	Murine hepatitis virus strain JHM	4	3	4
5476	Candida albicans	4	3	5
5843	Plasmodium falciparum NF54	7	6	12
9823	Sus scrofa	7	6	12
10000328	Mycobacterium avium subsp. paratuberculosis Strain Ben	1	1	1
10000855	Theilers murine encephalomyelitis virus (strain BeAn 8386) (variant M2)	1	1	1
10001042	Haemophilus influenzae NTHi 1479	4	4	4
10001635	Dengue virus 2 PL046	4	4	4
10001761	BK polyomavirus strain Dunlop	1	1	1
10092	Mus musculus domesticus	1	1	1
10368	Human herpesvirus 6	1	1	1
10418	Hepatitis B virus subtype ayw	6	6	12
10580	Human papillomavirus type 11	3	3	3
10620	Human papillomavirus type 7	1	1	1
10636	Murine polyomavirus strain A2	2	2	2
10804	Adeno-associated virus - 2	2	2	2
11105	Hepatitis C virus (isolate BK)	2	2	2
11191	Sendai virus	1	1	2
11234	Measles virus	2	2	2
1125722	Porphyromonas gingivalis W50	1	1	1
12124	Theilers encephalomyelitis virus	3	3	4
12125	Theilers encephalomyelitis virus (STRAIN BEAN 8386)	5	5	5
147272	Paspalum notatum	3	3	3
171101	Streptococcus pneumoniae R6	5	5	5
202813	Adeno-associated virus - 8	2	2	2
204711	Theilovirus	1	1	1
2148	Acholeplasma laidlawii	1	1	1
228330	SARS coronavirus Urbani	2	2	3
270473	Pneumonia virus of mice J3666	1	1	1
283643	Cryptococcus neoformans var. neoformans B-3501A	1	1	1
29459	Brucella melitensis	1	1	1
29518	Borrelia afzelii	1	1	1
31273	Plasmodium vivax strain Belem	2	2	2
313627	Bacillus sp. NRRL B-14911	1	1	1
354	Azotobacter vinelandii	1	1	1
387161	Influenza A virus (A/Japan/305/1957(H2N2))	1	1	1
419947	Mycobacterium tuberculosis H37Ra	1	1	2
431944	Magnetospirillum gryphiswaldense MSR-1	1	1	1
487	Neisseria meningitidis	1	1	1
489821	Norovirus genogroup GII.4	2	2	2
502780	Paracoccidioides brasiliensis Pb18	1	1	1
508775	Norovirus genogroup GII.9	1	1	1
5141	Neurospora crassa	1	1	1
5679	Leishmania panamensis	6	6	6
57266	Plasmodium falciparum 7G8	1	1	2
5755	Acanthamoeba castellanii	2	2	2
6334	Trichinella spiralis	1	1	1
647516	Norovirus genogroup GI.3	1	1	1
696871	Vaccinia virus Western Reserve	4	4	4
70146	Measles virus strain Edmonston-B	2	2	2
70865	Murine rotavirus EDIM	6	6	6
727	Haemophilus influenzae	2	2	2
90371	Salmonella enterica subsp. enterica serovar Typhimurium	1	1	2
9615	Canis lupus familiaris	3	3	3
99287	Salmonella enterica subsp. enterica serovar Typhimurium str. LT2	4	4	4
83332	Mycobacterium tuberculosis H37Rv	49	53	97
28909	Cynodon dactylon	12	13	13
562	Escherichia coli	10	11	14
31647	Hepatitis C virus subtype 1b	16	18	34
5855	Plasmodium vivax	13	16	22
9913	Bos taurus	52	64	105
301449	Streptococcus pyogenes serotype M5	3	4	5
4220	Artemisia vulgaris	3	4	4
11103	Hepatitis C virus	72	104	164
10116	Rattus norvegicus	42	61	84
10090	Mus musculus	233	346	465
5833	Plasmodium falciparum	64	102	127
10366	Murid herpesvirus 1	5	8	8
3818	Arachis hypogaea	18	30	30
444186	Simian rotavirus A strain TUCH	3	5	5
10298	Human herpesvirus 1	4	7	10
632	Yersinia pestis	29	57	64
10001019	Mus musculus B10.D2	1	2	2
10530	Murine adenovirus 1	1	2	2
121759	Paracoccidioides brasiliensis	1	2	2
139	Borrelia burgdorferi	4	8	9
237561	Candida albicans SC5314	1	2	2
4932	Saccharomyces cerevisiae	1	2	2
5664	Leishmania major	10	20	25
5693	Trypanosoma cruzi	1	2	2
573	Klebsiella pneumoniae	1	2	3
5821	Plasmodium berghei	1	2	2
7454	Vespula vulgaris	1	2	2
8932	Columba livia	2	4	5
9031	Gallus gallus	19	39	49
15957	Phleum pratense	66	138	155
11259	Human respiratory syncytial virus A2	13	29	32
381512	Influenza A virus (A/New Caledonia/20/1999(H1N1))	56	126	131
3981	Hevea brasiliensis	11	25	25
73239	Plasmodium yoelii yoelii	3	7	8
3505	Betula pendula	28	68	69
83333	Escherichia coli K-12	2	5	5
376619	Francisella tularensis subsp. holarctica LVS	3	8	8
3760	Prunus persica	4	11	11
7130	Manduca sexta	1	3	3
9755	Physeter catodon	1	3	3
6182	Schistosoma japonicum	5	16	17
9685	Felis catus	13	45	45
211044	Influenza A virus (A/Puerto Rico/8/1934(H1N1))	4	14	17
6956	Dermatophagoides pteronyssinus	28	108	108
11295	Rabies virus ERA	2	8	8
1314	Streptococcus pyogenes	1	4	4
287	Pseudomonas aeruginosa	1	4	4
5825	Plasmodium chabaudi	1	4	4
6282	Onchocerca volvulus	1	4	4
7787	Torpedo californica	2	8	8
5659	Leishmania amazonensis	2	9	9
342508	Influenza A virus (A/New York/444/2001(H1N1))	5	24	24
183764	Influenza A virus (A/Puerto Rico/8/34/Mount Sinai(H1N1))	1	5	5
270945	Influenza A virus (A/Thailand/4(SP-528)/2004(H5N1))	2	11	13
3369	Cryptomeria japonica	3	17	17
262316	Mycobacterium avium subsp. paratuberculosis K-10	3	24	24
7460	Apis mellifera	1	8	8
6183	Schistosoma mansoni	1	10	10
35275	Murine endogenous retrovirus	1	11	11
4522	Lolium perenne	5	55	55
13415	Chamaecyparis obtusa	2	24	24
5841	Plasmodium falciparum Mad20/Papua New Guinea	1	16	16
6973	Blattella germanica	1	31	31
10001079	Porphyromonas gingivalis 381	1	50	50
10000357	Plasmodium chabaudi adami DS	0	2	2
10000358	Plasmodium falciparum 366	0	1	1
10000373	Plasmodium falciparum ItG2G1	0	1	1
10000385	Schistosoma mansoni Puerto Rico	0	3	3
10000457	Hepatitis C virus subtype 1a Chiron Corp.	0	1	1
10000516	Foot-and-mouth disease virus (strain O1) (O1 Campos)	0	1	1
10000728	Escherichia coli B B/r CM6	0	1	1
10000802	Taenia crassiceps Strain ORF	0	3	3
10001412	Rattus norvegicus Wistar-Furth	0	3	3
10001624	Feline infectious peritonitis virus (strain KU-2)	0	15	15
10001900	Streptococcus agalactiae serogroup III M781	0	1	1
10141	Cavia porcellus	0	11	11
10301	Herpes simplex virus (type 1 / strain Angelotti)	0	1	1
10381	Saimiriine herpesvirus 2	0	2	2
10408	Hepatitis B virus subtype adw2	0	1	1
10573	Human papillomavirus type 13	0	1	1
10600	Human papillomavirus type 6b	0	3	3
10710	Enterobacteria phage lambda	0	1	1
10788	Canine parvovirus	0	2	2
10919	Porcine rotavirus (STRAIN YM)	0	1	1
10941	Human rotavirus A	0	1	1
11073	Japanese encephalitis virus strain SA-14	0	1	1
11108	Hepatitis C virus (isolate H)	0	6	6
11113	Hepatitis C virus isolate HC-J6	0	1	1
11116	Hepatitis C virus (isolate Japanese)	0	1	1
11127	Avian infectious bronchitis virus (strain M41)	0	1	1
11194	Sendai virus (strain Enders)	0	10	10
11260	Human respiratory syncytial virus A strain Long	0	1	1
11277	Vesicular stomatitis Indiana virus	0	3	3
11292	Rabies virus	0	1	1
11599	Hantaan virus	0	1	1
11660	Caprine arthritis encephalitis virus	0	1	1
11671	Equine infectious anemia virus (STRAIN WSU5)	0	1	1
12081	Human poliovirus 1 Mahoney	0	1	1
1280	Staphylococcus aureus	0	7	7
12814	Respiratory syncytial virus	0	1	1
129951	Human adenovirus C	0	1	1
13469	Cupressus sempervirens	0	7	7
138950	Enterovirus C	0	1	1
151250	Salsola kali	0	19	19
160491	Streptococcus pyogenes str. Manfredo	0	3	3
1717	Corynebacterium diphtheriae	0	2	2
1763	Mycobacterium	0	1	1
1764	Mycobacterium avium	0	1	1
1809	Mycobacterium ulcerans	0	6	6
208435	Streptococcus agalactiae 2603V/R	0	1	1
2133	Spiroplasma citri	0	1	1
224308	Bacillus subtilis subsp. subtilis str. 168	0	1	1
229992	SARS coronavirus Frankfurt 1	0	11	11
243277	Vibrio cholerae O1 biovar El Tor str. N16961	0	1	1
244367	Foot-and-mouth disease virus C-S8c1	0	3	3
265669	Listeria monocytogenes serotype 4b str. F2365	0	1	1
28479	Phalaris aquatica	0	6	6
29661	Anthoxanthum odoratum	0	2	2
29918	Cladosporium herbarum	0	10	10
31271	Plasmodium chabaudi chabaudi	0	2	2
31653	Hepatitis C virus subtype 4a	0	1	1
31654	Hepatitis C virus subtype 5a	0	1	1
330879	Aspergillus fumigatus Af293	0	2	2
334426	Angiostrongylus costaricensis	0	1	1
348776	Mycobacterium tuberculosis C	0	1	1
3513	Quercus alba	0	5	5
3517	Alnus glutinosa	0	1	1
3702	Arabidopsis thaliana	0	1	1
37115	Human papillomavirus type 59	0	1	1
384505	Influenza A virus (A/nt/60/1968(H3N2))	0	1	1
38873	Fraxinus excelsior	0	3	3
39414	Plantago lanceolata	0	2	2
400667	Acinetobacter baumannii ATCC 17978	0	12	12
4212	Ambrosia artemisiifolia	0	1	1
4214	Ambrosia trifida	0	3	3
4215	Ambrosia artemisiifolia var. elatior	0	1	1
42345	Phoenix dactylifera	0	3	3
444318	Influenza A virus (A/Texas/1/1977(H3N2))	0	1	1
4509	Dactylis glomerata	0	5	5
45240	Human papillomavirus type 68	0	1	1
4545	Poa pratensis	0	12	12
4567	Triticum durum	0	1	1
458234	Francisella tularensis subsp. holarctica FTNF002-00	0	1	1
49011	Hesperocyparis arizonica	0	5	5
5076	Penicillium chrysogenum	0	6	6
521004	Haemophilus influenzae 6P18H1	0	1	1
535026	Bacillus subtilis subsp. subtilis str. NCIB 3610	0	1	1
5503	Curvularia lunata	0	10	10
5551	Trichophyton rubrum	0	10	10
5599	Alternaria alternata	0	27	27
5820	Plasmodium	0	1	1
5848	Plasmodium falciparum isolate WELLCOME	0	16	16
6192	Fasciola hepatica	0	11	11
6279	Brugia malayi	0	1	1
69008	Juniperus oxycedrus	0	3	3
6954	Dermatophagoides farinae	0	6	6
6958	Euroglyphus maynei	0	1	1
837	Porphyromonas gingivalis	0	3	3
8654	Naja nigricollis	0	2	2
8658	Naja pallida	0	1	1
9796	Equus caballus	0	1	1
9798	Equus przewalskii	0	1	1
9825	Sus scrofa domesticus	0	2	2
9940	Ovis aries	0	1	1

## Sheet: host_IFNgONLY dataset
ID	host organism	IFNg inducing Epitopes	Rest cytokine Inducing Epitopes	total
10000041	Mus musculus C3H/SnJ	1	0	1
10000064	Mus musculus C57BL/10.Q	3	0	3
10000102	Mus musculus C57BL/6 Prp null	1	0	1
10000193	Bos taurus Holstein	20	0	20
10000194	Bos taurus Holstein-Friesian	16	0	16
10000257	Mus musculus B10 X B10.S	2	0	2
10000259	Mus musculus B10.A(3R)	1	0	1
10000285	Mus musculus B6.FVB-Tg(Itgax-DTR/EGFP)57Lan/J X C57BL/6	1	0	1
10000288	Mus musculus B6Smn.C3-Faslgld	1	0	1
10000577	Mus musculus HLA-A*	1	0	1
10000583	Mus musculus HLA-A2 Tg HBsAg Tg	3	0	3
10000587	Mus musculus HLA-A2.1 Tg HLA-DR1 Tg	3	0	3
10000620	Mus musculus IL-10 null	1	0	1
10000922	Sus scrofa German Landrace	3	0	3
10001068	Mus musculus C57/BL/6 LCMV NP Tg	2	0	2
10001122	Mus musculus &Acirc;&micro;MT	1	0	1
10001260	Mus musculus Tg AI4-NOD.Rag1-/-	1	0	1
10001266	Mus musculus NOD/Caj	1	0	1
10001288	Mus musculus MMC-1 (collagen mutant)	2	0	2
10001368	Mus musculus MBP 84-102 HLA DR2 Tg	1	0	1
10001378	Mus musculus HLA-DRB5*	3	0	3
10001379	Mus musculus HLA-DRB5*	2	0	2
10001380	Mus musculus HLA-DRB1*	2	0	2
10001382	Mus musculus HLA-DRB1*	1	0	1
10001415	Mus musculus FliC 431-439 TCR Tg	2	0	2
10001436	Gallus gallus P2a	1	0	1
10001455	Mus musculus MLV H19-Env TCR Tg	1	0	1
10001782	Mus musculus HLA-B*	1	0	1
10001983	Mus musculus HLA-DRB1*	38	1	39
10000605	Mus musculus HLA-DR2 Tg	104	3	105
10001332	Rattus norvegicus LEW.1AV1	12	1	12
10000255	Mus musculus AKR	10	1	10
10001333	Rattus norvegicus LEW.1N	10	1	10
10001287	Mus musculus DBA/1 X B10.Q	33	4	36
10000608	Mus musculus HLA-DR3 Tg H2-II null	6	1	7
10000091	Mus musculus C57BL/6 HLA-DR4 Tg	21	4	23
10000613	Mus musculus HLA-DR4/IE Tg H2-II null	4	1	5
10001337	Rattus norvegicus LEWIS.1W	4	1	5
10000607	Mus musculus HLA-DR3 Tg	139	39	171
10000610	Mus musculus HLA-DR4 Tg	156	48	197
10001295	Mus musculus HLA-DRB1*	40	13	50
10000615	Mus musculus HLA-DRB1*	49	16	62
10000276	Mus musculus B10.S	24	8	30
9544	Macaca mulatta	13	5	15
10000602	Mus musculus HLA-DR1 Tg H2-II null	5	2	5
10001241	Mus musculus APP	5	2	6
10001381	Mus musculus HLA-DRB1*	54	24	74
9598	Pan troglodytes	17	8	17
10000609	Mus musculus HLA-DR3 Tg IAbeta null	4	2	5
10000651	Mus musculus SMARTA TCR Tg	2	1	2
10001220	Mus musculus OVA TCR Tg	2	1	2
10001328	Mus musculus PLP TCR Tg	2	1	2
10000119	Homo sapiens Caucasian	79	41	95
10000266	Mus musculus B10.BR-H2k H2-T18a/SgSnJ	13	7	15
10000216	Mus musculus C57BL/6 X BALB/c	57	31	68
10000604	Mus musculus HLA-DR15 Tg Valpha3.1 Vbeta2.1 TCR Tg IAbeta null	5	3	5
9606	Homo sapiens	3040	1855	4214
10000061	Mus musculus FVB	3	2	3
10001244	Mus musculus NOR	3	2	3
10001935	Mus musculus 129/SVE GAA-/-	3	2	3
10000650	Mus musculus SJL/J	4	3	6
10000025	Mus musculus Biozzi AB/H	5	4	5
9823	Sus scrofa	7	6	12
10001407	Mus musculus SNF1	9	8	11
10001539	Mus musculus TCR transgenic	9	8	10
10000007	Mus musculus BALB/c HA(110-120)-specific TCR Tg	1	1	1
10000010	Mus musculus BALB/c LACK TCR Tg	3	3	3
10000011	Mus musculus BALB/c LACK(156-173)-specific TCR (ABLE) Tg TCR-Calpha null	1	1	1
10000021	Mus musculus BALB/c-H2dm2	1	1	1
10000049	Mus musculus C57BL/10 HLA-DR3 Tg IAbeta null	2	2	2
10000090	Mus musculus C57BL/6 HLA-DR2 Tg	1	1	1
10000096	Mus musculus C57BL/6 IL-10 null	1	1	1
10000233	Mus musculus CBA/Ca	2	2	4
10000238	Mus musculus CD1d null	1	1	1
10000251	Mus musculus A.BY	1	1	1
10000252	Mus musculus A.SW	1	1	1
10000254	Mus musculus A/Sn	1	1	1
10000282	Mus musculus B6(C)-H2-Ab1bm12	3	3	4
10000572	Mus musculus FVB/N HLA-DR1 Tg	3	3	5
10000575	Mus musculus HBV(adr) transgenic BALB/c	1	1	1
10000597	Mus musculus HLA-DQ6 Tg	3	3	3
10000628	Mus musculus MSP-1-specific TCR Tg	1	1	1
10000633	Mus musculus NOD 2B2beta TCR Tg	1	1	1
10000951	Mus musculus HLA-DQ8 Tg human CD4 Tg	1	1	1
10000973	Mus musculus 129	1	1	1
10001256	Mus musculus NOD GAD286 TCR Tg	1	1	1
10001283	Mus musculus BALB/c X B10.Q	1	1	1
10001285	Mus musculus C57BL/6 GAD65 HLA-DR4 Tg	2	2	2
10001291	Mus musculus CBA/Igb	2	2	2
10001310	Mus musculus TCR Tg for insulin B:9-23	1	1	1
10001311	Mus musculus TCR Tg for gliadin	1	1	1
10001313	Mus musculus NOD GAD65 206 TCR Tg	1	1	1
10001323	Mus musculus HLA-DR3/DQ6 Tg	1	1	1
10001325	Mus musculus HLA-DR3/DQ8 Tg	1	1	1
10001383	Mus musculus BALB/c HA(111-119) specific TCR Tg	1	1	1
10001384	Mus musculus MOG 92-106 TCR Tg	1	1	1
10001404	Mus musculus APP HLA-DR15 MBP85-99 Tg	2	2	2
10001410	Mus musculus PLP 139-151 TCR Tg	1	1	1
10001453	Mus musculus B10.RIII IRBP null	4	4	4
10001479	Mus musculus H/K ATPase alpha specific TCR	2	2	2
10001483	Mus musculus HLA-A*	1	1	1
10001547	Mus musculus C57BL/6 TCR transgenic	1	1	1
10001610	Mus musculus Dby TCR Tg RAG1null	1	1	1
10001625	Mus musculus BALB/c HA(110-120)-specific TCR Tg/ Flu HA Tg	1	1	1
10001634	Mus musculus IFNR null	4	4	4
10001994	Mus musculus OVA 23-3 TCR Tg	1	1	1
10002004	Mus musculus TL3A6/HLA-DR2a Tg RAG-1 null	1	1	1
10000654	Mus musculus Swiss albino	6	7	7
10000067	Mus musculus C57BL/6	264	311	492
10000598	Mus musculus HLA-DQ8 Tg	22	26	40
10001302	Mus musculus TCR Tg for Collagen II	5	6	6
10000038	Mus musculus C3H/He	13	16	27
9913	Bos taurus	52	64	105
10001399	Mus musculus DQB1*	4	5	5
10000616	Mus musculus HLA-DRB1*	10	13	19
10000028	Mus musculus C3H	6	8	8
10000582	Mus musculus HLA-A2 Tg	3	4	7
10001363	Mus musculus MOG 35-55 TCR Tg	3	4	4
10000599	Mus musculus HLA-DQ8 Tg IAbeta null	5	7	9
10001349	Mus musculus SJL X SWR	5	7	9
10116	Rattus norvegicus	42	61	84
10090	Mus musculus	233	346	465
10000632	Mus musculus NOD	37	55	68
10000222	Mus musculus C57BL/6J	2	3	3
10001326	Mus musculus MBP TCR Tg	6	9	9
10001406	Mus musculus MLR/lpr	4	7	7
10000000	Mus musculus BALB/c	317	557	750
10000063	Mus musculus C57BL/10.A	6	11	13
10000263	Mus musculus B10.BR	12	22	32
10000047	Mus musculus C57BL/10	29	56	60
10000019	Mus musculus BALB/cByJ	1	2	2
10000033	Mus musculus C3H.SW	1	2	2
10000219	Mus musculus C57BL/6 X CBA	2	4	6
10000275	Mus musculus B10.RIII	6	12	13
10000638	Mus musculus Nude	1	2	2
10001019	Mus musculus B10.D2	1	2	2
10001221	Mus musculus C57BL/6 x SJL	4	8	9
10001248	Mus musculus NOD.Cg-Tg	1	2	2
10001265	Mus musculus NOD HLA-DQ8 Tg	1	2	2
10001297	Mus musculus HLA-DRA*	1	2	2
10001299	Mus musculus HLA-DRB1*	1	2	2
10001324	Mus musculus shiverer (MBP null)	1	2	2
10001356	Mus musculus MBP 84-105 HEL Tg	1	2	3
10001405	Mus musculus NZB X NZW	1	2	2
10001550	Mus musculus NOD TCR Transgenic	1	2	2
10000662	Rattus norvegicus Lewis	19	41	52
10000649	Mus musculus SJL	38	90	95
10000642	Mus musculus Outbred	5	12	12
10000054	Mus musculus DBA/1	15	38	42
10000635	Mus musculus NOD/Lt	6	17	17
10000601	Mus musculus HLA-DR1 Tg	55	159	187
10000236	Mus musculus CBA/J	8	24	24
10000253	Mus musculus A/J	4	12	12
10001414	Mus musculus MBP AC1-11 TCR Tg	1	3	3
10000032	Mus musculus C3H.Q	6	22	23
10000289	Mus musculus BALB.B	1	4	5
10000043	Mus musculus C3HeB/FeJ	1	5	5
10000053	Mus musculus DBA	2	12	12
10000606	Mus musculus HLA-DR2 Tg MBP(85-99)-specific human VB2 TCR Tg	1	6	6
10001537	Mus musculus PL	1	11	11
10000274	Mus musculus B10.PL	1	13	14
10000228	Mus musculus CBA	1	40	40
10000002	Mus musculus BALB/c beta2m null	0	4	4
10000009	Mus musculus BALB/c IFNgamma null	0	1	1
10000013	Mus musculus BALB/c X A/J	0	6	6
10000016	Mus musculus BALB/c X C57BL/10	0	1	1
10000027	Mus musculus C.AL-Igho/SmnJ	0	1	1
10000051	Mus musculus C57BL/10 X DBA/2	0	3	3
10000055	Mus musculus DBA/2	0	2	2
10000058	Mus musculus Flu (PR8) HA Tg	0	1	1
10000059	Mus musculus Flu HAmemb Tg	0	1	1
10000060	Mus musculus Flu HAtrunc Tg	0	1	1
10000065	Mus musculus C57BL/10SnJ	0	5	5
10000070	Mus musculus C57BL/6 bg	0	5	5
10000073	Mus musculus C57BL/6 Der p 1(110-131)-specific Valpha3.2 Vbeta14 TCR Tg	0	1	1
10000100	Mus musculus C57BL/6 MSP-1-specific TCR Tg	0	2	2
10000106	Mus musculus C57BL/6 Vbeta8.2 TCR Tg	0	3	3
10000187	Sus scrofa Landrace X Large White	0	3	3
10000195	Capra hircus Saanen	0	1	1
10000220	Mus musculus C57BL/6 X DBA/2	0	2	2
10000230	Mus musculus CBA X AKR	0	1	1
10000246	Mus musculus (C57BL/6 X DBA/2) Tg(HBV 1.3 genome)chi32	0	2	2
10000258	Mus musculus B10.A(2R)	0	3	3
10000260	Mus musculus B10.A(4R)	0	1	1
10000262	Mus musculus B10.A-H2a H2-T18a/SgSnJ	0	1	1
10000265	Mus musculus B10.BR PCC(88&acirc;104)/H2-Ek -specific (Valpha11/Vbeta3) TCR Tg	0	2	2
10000271	Mus musculus B10.M	0	2	2
10000273	Mus musculus B10.P	0	1	1
10000290	Mus musculus BALB.K	0	4	4
10000600	Mus musculus HLA-DR Tg	0	12	12
10000611	Mus musculus HLA-DR4 Tg human CD4 Tg	0	17	17
10000612	Mus musculus HLA-DR4 Tg IAbeta null	0	49	49
10000636	Mus musculus NOD/Lt Ealphak Tg	0	1	1
10000639	Mus musculus NZB	0	1	1
10000645	Mus musculus PrP null	0	1	1
10000648	Mus musculus RIIIS	0	1	1
10000653	Mus musculus Swiss	0	4	4
10000663	Rattus norvegicus LOU	0	1	1
10000917	Equus caballus Arabian	0	1	1
10001024	Mus musculus CE/J	0	1	1
10001094	Mus musculus C57BL/6 IL-4 Tg	0	1	1
10001097	Sus scrofa Yorkshire	0	1	1
10001133	Rattus norvegicus DA	0	2	2
10001240	Mus musculus APPsw	0	3	3
10001259	Mus musculus NOD.PD	0	8	8
10001272	Cavia porcellus Strain 2	0	1	1
10001294	Mus musculus HLA-DRB1*	0	12	12
10001301	Mus musculus HLA-DR15 Tg	0	1	1
10001312	Mus musculus hCD4.DR3-DQ2.MHCII	0	1	1
10001327	Mus musculus PL/J X SJL	0	5	5
10001347	Mus musculus 129/Sv	0	1	1
10001350	Mus musculus B7-2 null	0	1	1
10001352	Mus musculus III	0	1	1
10001364	Mus musculus B6 Calpha null	0	1	1
10001394	Mus musculus P0 1-25 specific TCR Tg	0	1	1
10001397	Mus musculus MOG null	0	1	1
10001409	Mus musculus B6 Qa-1b null	0	1	1
10001440	Mus musculus B16:A dKO NOD	0	1	1
10001444	Mus musculus IRBP Tg	0	1	1
10001445	Mus musculus FVB/B X B10.RIII	0	1	1
10001452	Mus musculus C57/BL6J IRBP null	0	4	4
10001480	Mus musculus C3H/HePAS	0	4	4
10001508	Mus musculus BALB/cA Bom	0	2	2
10001542	Mus musculus BALB/c TCR Transgenic	0	2	2
10001553	Mus musculus 2B4 TCR Tg	0	6	6
10001664	Rattus norvegicus Albino Oxford	0	1	1
10001672	Mus musculus B10.129 H46bH47b	0	1	1
10001675	Mus musculus FLU HA 127-137 TCR Tg HA Tg	0	1	1
10001982	Mus musculus aggrecan (70-84)-specific TCR Tg	0	1	1
35658	Mastomys coucha	0	1	1
9483	Callithrix jacchus	0	2	2
9534	Chlorocebus aethiops	0	3	3

## Sheet: MHC_alleles_IFNgONLY_dataset
MHC Allele ID	MHC Allele Name	IFNg inducing Epitopes	Rest cytokine Inducing Epitopes	total
107	HLA-DQA1*	1	0	1
145	BoLA-Class II_ allele undetermined	24	0	24
146	BoLA-DQ	17	0	17
149	BoLA-DR	5	0	5
19	HLA-DPA1*	1	0	1
20	HLA-DPA1*	1	0	1
320	HLA-DQB1*	1	0	1
322	HLA-DQB1*	1	0	1
334	HLA-DR14	3	0	3
337	HLA-DR16	7	0	7
344	HLA-DR51	2	0	2
349	HLA-DR6	1	0	1
357	HLA-DRB3	3	0	3
359	HLA-DRB3*	1	0	1
362	HLA-DRB4	5	0	5
367	HLA-DRB5*	4	0	4
409	HLA-DRB1*	2	0	2
422	HLA-DRB1*	1	0	1
463	Patr-DP	1	0	1
464	Patr-DQ	1	0	1
476	Patr-DRB1*	1	0	1
492	SLA-Class II_ allele undetermined	6	0	6
495	BoLA-DRB3*	1	0	1
503	BoLA-DRB3*	1	0	1
554	HLA-DP9	1	0	1
608	RT1-Ba	5	0	5
610	RT1-Bu	1	0	1
611	RT1-Da	1	0	1
612	RT1-Dn	1	0	1
614	RT1u class II	3	0	3
631	HLA-DRA*	39	0	39
687	HLA-DQB1*	1	0	1
706	HLA-DRB3*	1	0	1
707	HLA-DRB3*	1	0	1
708	HLA-DPB1*	1	0	1
722	HLA-DQA1*	1	0	1
73	HLA-DPB1*	3	0	3
735	HLA-DQB1*	1	0	1
739	HLA-DRA*	1	0	1
740	HLA-DRA*	1	0	1
741	HLA-DRA*	1	0	1
742	HLA-DRA*	1	0	1
750	HLA-DRB1*	1	0	1
80	HLA-DPw3	1	0	1
82	HLA-DPw5	3	0	3
84	HLA-DQ1	4	0	4
88	HLA-DQ5	9	0	9
90	HLA-DQ7	3	0	3
95	HLA-DQA1*	1	0	1
330	HLA-DR11	36	2	36
618	HLA-DRA*	61	5	61
54	HLA-DRB1*	11	1	11
481	RT1n class II	9	1	9
81	HLA-DPw4	8	1	9
366	HLA-DRB5	7	1	8
613	RT1-av1 class II	6	1	6
333	HLA-DR13	21	4	21
52	HLA-DRB1*	167	36	182
86	HLA-DQ2	31	7	36
321	HLA-DQB1*	4	1	5
69	HLA-DPB1*	15	4	15
413	HLA-DRB1*	22	6	22
340	HLA-DR3	77	25	82
93	HLA-DQA1*	3	1	4
57	HLA-DRB1*	139	48	174
79	HLA-DPw2	8	3	9
350	HLA-DR7	59	23	64
89	HLA-DQ6	10	4	10
336	HLA-DR15	71	29	81
17	HLA-DP	19	8	23
352	HLA-DR8	7	3	7
363	HLA-DRB4*	7	3	7
585	H-2-g7 class II	9	4	10
326	HLA-DR	453	203	557
168	H-2-b class II	129	58	139
331	HLA-DR12	4	2	4
338	HLA-DR17	4	2	4
358	HLA-DRB3*	6	3	8
410	HLA-DRB1*	2	1	3
416	HLA-DRB1*	2	1	2
432	HLA-DRB1*	2	1	2
477	Patr-DRB5*	2	1	2
478	RT11 class II	10	5	12
511	HLA-DQA1*	2	1	2
515	HLA-DQB1*	2	1	2
547	HLA-DPB1*	2	1	2
67	HLA-DPB1*	4	2	5
436	HLA-DRB1*	192	98	232
368	HLA-DRB5*	18	10	23
132	H-2-q class II	12	7	13
63	HLA-DRB1*	253	148	357
91	HLA-DQ8	49	29	69
619	RT1-B1	5	3	6
487	HLA-DRA*	8	5	8
83	HLA-DQ	16	10	23
408	HLA-DRB1*	19	12	20
96	HLA-DQA1*	11	7	12
304	HLA-Class II_ allele undetermined	1670	1096	2504
341	HLA-DR4	122	81	181
318	HLA-DQB1*	3	2	5
475	Patr-DRB1*	3	2	3
51	HLA-DRB1	7	5	12
345	HLA-DR52	4	3	5
347	HLA-DR53	9	7	12
419	HLA-DRB1*	29	23	44
314	HLA-DQA1*	5	4	6
111	H-2-IAq	52	43	76
323	HLA-DQB1*	6	5	7
424	HLA-DRB1*	6	5	9
71	HLA-DPB1*	6	5	9
105	HLA-DQA1*	8	7	9
181	H-2-IAb	174	170	265
150	BoLA-DRB3*	1	1	1
353	HLA-DR9	9	9	10
365	HLA-DRB4*	5	5	8
407	HLA-DRB1*	11	11	18
411	HLA-DRB1*	1	1	1
417	HLA-DRB1*	3	3	5
418	HLA-DRB1*	2	2	2
425	HLA-DRB1*	4	4	6
426	HLA-DRB1*	1	1	2
546	HLA-DPB1*	1	1	1
592	H-2-IAr	2	2	3
595	HLA-DRB1*	1	1	1
601	RT1-Dl	1	1	1
661	HLA-DPA1*	1	1	1
68	HLA-DPB1*	1	1	2
70	HLA-DPB1*	2	2	3
700	HLA-DRB1*	1	1	1
183	H-2-IAd	88	90	136
339	HLA-DR2	10	11	14
355	HLA-DRB1*	4	5	7
406	HLA-DRB1*	4	5	7
170	H-2-d class II	108	136	192
112	H-2-IAs	55	72	76
327	HLA-DR1	135	177	276
121	H-2-k class II	25	33	43
182	H-2-IAbm12	3	4	5
414	HLA-DRB1*	3	4	5
109	H-2-IAg7	37	51	59
53	HLA-DRB1*	2	3	3
64	HLA-DRB1*	9	15	23
656	HLA-DPB1*	3	5	6
118	H-2-IEk	26	44	62
137	H-2-s class II	8	14	17
166	H-2-a class II	4	7	9
627	Class II_ allele undetermined	453	832	1127
135	H-2-r class II	1	2	2
316	HLA-DQB1*	2	4	4
360	HLA-DRB3*	3	6	8
430	HLA-DRB1*	1	2	3
437	HLA-DRB1*	1	2	2
116	H-2-IEd	33	67	82
110	H-2-IAk	19	45	51
317	HLA-DQB1*	3	9	12
48	HLA-DRA*	1	3	3
113	H-2-IAu	6	23	24
114	H-2-IE	1	4	4
46	HLA-DRA*	3	14	15
47	HLA-DRA*	3	17	18
361	HLA-DRB3*	2	16	17
102	HLA-DQA1*	0	1	1
117	H-2-IEg7	0	2	2
119	H-2-IEu	0	1	1
141	H-2-z class II	0	1	1
176	H-2-f class II	0	2	2
180	H-2-IA	0	2	2
324	HLA-DQB1*	0	1	1
325	HLA-DQB1*	0	1	1
328	HLA-DR10	0	1	1
343	HLA-DR5	0	4	4
356	HLA-DRB1*	0	3	3
421	HLA-DRB1*	0	2	2
433	HLA-DRB1*	0	2	2
542	HLA-DQB1*	0	1	1
562	HLA-DRB5*	0	2	2
589	H-2-IAg7 H56P_ S57D mutant	0	8	8
599	H-2-IAp	0	5	5
607	H-2-u class II	0	1	1
621	H-2-IEp	0	4	4
622	H-2-IAk H9V mutant	0	2	2
623	H-2-IAu V9H mutant	0	1	1
75	HLA-DPB1*	0	1	1
